# Supplementary material for: Information Usage and Compliance with Preventive Behaviors for COVID-19: A Longitudinal Study with Data from the JACSIS 2020/JASTIS 2021
Source: Healthcare (Basel). 2022 Mar 13;10(3):521. doi: 10.3390/healthcare10030521 (PMC8954039; doi:10.3390/healthcare10030521)
Supplement: Supplementary file 1 [file healthcare-10-00521-s001.zip]

Archive with 1 entries (1 files):
- healthcare-1591910-supplementary.pdf
